# Supplementary material for: Experiences and Educational Needs of Hospital Staff Providing Care to Tracheostomy-Dependent Pediatric Patients
Source: Children (Basel). 2025 Apr 25;12(5):552. doi: 10.3390/children12050552 (PMC12110650; doi:10.3390/children12050552)
Supplement: Supplementary file 1 [file children-12-00552-s001.zip]

Archive with 1 entries (1 files):
- children-3540980-supplementary.pdf
